# Supplementary material for: Inhibitory Peptide of Soluble Guanylyl Cyclase/Trx1 Interface Blunts the Dual Redox Signaling Functions of the Complex
Source: Antioxidants (Basel). 2023 Apr 10;12(4):906. doi: 10.3390/antiox12040906 (PMC10135718; doi:10.3390/antiox12040906)
Supplement: Supplementary file 1 [file antioxidants-12-00906-s001.zip]

Archive with 1 entries (1 files):
- antioxidants-2233114-supplementary.pdf
